# Supplementary material for: High-current density alkaline electrolyzers: The role of Nafion binder content in the catalyst coatings and techno-economic analysis
Source: Front Chem. 2022 Oct 28;10:1045212. doi: 10.3389/fchem.2022.1045212 (PMC9649444; doi:10.3389/fchem.2022.1045212)
Supplement: Supplementary file 2 [file Table1.XLSX]

## Sheet: Description
	RATIONALE AND BOUNDARIES OF THE COST ANALYSIS
	The cost analysis performed is based on electrochemical data collected on a single-unit cell (Electrode area = 5 cm2). The main reason of this choice is the data availability: we only have data at lab scale. Then, considering (i) a linear increase of CAPEX with the electrolyzer scale and (ii) the complete retention of electrocatalytic performances, the H2 production cost for an ideal 1 MW alkalin…
	Based on the average CAPEX of an alkaline electrolyzer, published by IRENA (see figure), and considering basic OPEX (water and electricity fed to the electrolyzer + some ancillary costs), we might be able to estimate (very roughly) the forecasted cradle-to-gate* H2 cost when scaling our single cell device (i.e. stacking multiple cells) to an ideal 1 MW-scale plant.
	* Meaning that stocking and transportation costs are not included in the final cost of H2 production
									Credit: IRENA report: Green hydrogen cost reduction: scaling up electrolyzers to meet the 1.5°C climate goal

## Sheet: Single cell
	SINGLE CELL - CAPEX
	Cathode							Anode					Diaphragm
	Platinum		AvCarb MGL280		Nafion			SS mesh	Cost [d]	0.00112	$ cm-2		Zirfon diaphragm (220 mm) [e]	0.038	$ cm-2
	Loading [ug cm-2]	Cost [a] [$ cm-2]	Area [cm2]	Cost [b] [$ cm-2]	Loading [ug cm-2]	Cost [c] [$ cm-2]			n° of stacked anodes	5	units		(380 $ m-2)
	37.5	0.00181425	1	0.05	9.375	7.17187e-05
	70	0.0033866	1	0.05	17.5	0.000133875
	150	0.007257	1	0.05	37.5	0.000286875		[d] From alibaba.com cost of meshes: SSM 11.2 $ m-2 (March 2022)					[e] Price from the producer (380 $ m-2)
	300	0.014514	1	0.05	75	0.00057375
	[a] NREL Technical report: https://www.nrel.gov/docs/fy10osti/72740.pdf.	→		Pt cost	0.04838	$ mg-1	From NREL (Aug 2019): 48.38$ g-1
	[b] NREL Technical report: https://www.nrel.gov/docs/fy10osti/72740.pdf.			AvCarb MGL280 cost	0.05	$ cm-2	General carbon cloths cost: 200 to 500 $ m-2
	[c] NREL Technical report: https://www.nrel.gov/docs/fy10osti/72740.pdf.			Nafion cost	0.00153	$ mg-1	D2020 Nafion Dispersion - Alcohol based 1000 EW at 20 wt%: 1.53 $ g-1
	Pt loading is determined from ICP analysis, which has a systematic error of 5 %.
				Nafion conc.	20	wt.%
	Cost of cathode							Cost of anode					Cost of diaphragm
	Unit of standard	1	cm2					Unit of standard	1	cm2			Unit of standard	1	cm2
	Pt loading [mg cm-2]							SS mesh	0.0056	$ cm-2			Zirfon diaphragm	0.038	$ cm-2
	37.5	0.051886	$ cm-2
	70	0.0535205	$ cm-2
	150	0.0575439	$ cm-2					Unit of standard	1	cell			Unit of standard	1	cell
	300	0.0650877	$ cm-2
								SS mesh	0.028	$ cell-1			Zirfon diaphragm	0.19	$ cell-1
	Unit of standard	1	cell
	Pt loading [mg cm-2]
	37.5	0.25943	$ cell-1
	70	0.267602	$ cell-1
	150	0.287719	$ cell-1
	300	0.325439	$ cell-1
	SINGLE CELL - Operating parameters
		Cell voltage	Depending on system case	V
		Current density	Depending on system case	mA cm-2
		Faradaic efficiency	100	%
		Single-cell area	5	cm2
		Electricity cost [f]	0.02	$ kWh-1	→	Input other values to explore the effect of electricity price on H2 production cost
		[f] Target price for renewable energy for the coming decades (2030 to 2050); IRENA report: Green hydrogen cost reduction: scaling up electrolyzers to meet the 1.5°C climate goal

## Sheet: CAPEX - Upscale to 1 MW
	CAPEX SCALING RELATIONSHIPS TO MW SCALE
		Average cost of an alkaline electrolyzer
		Stack (1+ MW) [a]		Entire system (10+ MW) [b]
	Low	270	$ kW-1	500	$ kW-1
	Average			750
	High			1000
	Ideal 1 MW system	-	-	600	$ kW-1
	Considering an ideal 1 MW plant
		Total CAPEX	600000	$
	[a] Journal of Environmental Chemical Engineering 9 (2021) 106349
	[b] IRENA report: Green hydrogen cost reduction: scaling up electrolyzers to meet the 1.5°C climate goal
						Credit: IRENA report: Green hydrogen cost reduction: scaling up electrolyzers to meet the 1.5°C climate goal
	Cost breakdown
			%	Actual cost			%	Actual cost
		Stack components	45	270000	$ MW-1	BoP	55	330000	$ MW-1
		PTLs	8	21600	$ MW-1	Power supply	50	165000	$ MW-1
		Structural layers	14	37800	$ MW-1	DI circulation	22	72600	$ MW-1
		Small parts	4	10800	$ MW-1	H2 processing	20	66000	$ MW-1
		BPs	7	18900	$ MW-1	Cooling	8	26400	$ MW-1
		Stack assembly and end plates	10	27000	$ MW-1
		MEA (DEP)	57	153900	$ MW-1
		Cell manufacturing	72	110808	$ MW-1
		Diaphragm	14	21546	$ MW-1
		Anode	11	16929	$ MW-1
		Cathode	4	6156	$ MW-1
	Assuming as reference the paper (Journal of Environmental Chemical Engineering 9 (2021) 106349) where a 1 MW-scale Korean alkaline water electrolyzer is studied:
		Considering that 1 MW is the stack power:
		Cell voltage	1.8	V
		Current density	1	A cm-2
		Electrode area	700	cm2
		Cell power	1.8	W cm-2
			1260	W
		Cells per stack	200	units	→	1000	cells/system	→	NOTE: the total number of cells in the system has been taken as a variable when studying the effect of operative current density on the H2 production cost. Check related sheets.
		Stacks in the system	5	units
		Gross system power	1.26	MW
		Stack (cell) efficiency	82	% (at HHV)	HHV = Higher Heating Value
		Stack power	1.0332	MW
	We may then estimate the cost of a single cell (MEA (DEP) assembly) merging these data from a real plant to the averaged CAPEX costs reported by IRENA:
			% on total stack cost	Single cell CAPEX
		MEA (DEP)	57	153.9	$
		Cell manufacturing	72	110.808	$
		Diaphragm	14	21.546	$
		Anode	11	16.929	$
		Cathode	4	6.156	$
	For the sake of comparison, we may consider a fixed electrode area (700 cm2), so that the cost of Pt impacts on the CAPEX in direct proportion to the Pt loading
	In turn, to have a net stack power of ca. 1 MW, different Pt loadings result in different performances and therefore different gross system power (i.e. different efficiencies)
		Actual power of a single cell (W)					Electrode area (cm-2)
		Anode	SS mesh				Anode	SS mesh
	Pt loading [ug cm-2]	37.5	9.0845			Pt loading [ug cm-2]	37.5	700
		70	8.73645				70	700
		150	8.4291				150	700
		300	8.4055				300	700
		Cost of cathode ($)				Cost of anode ($)				Cost of diaphragm ($)
		Anode	SS mesh			Anode	SS mesh			Anode	SS mesh
	Pt loading [ug cm-2]	37.5	36.3202		Pt loading [ug cm-2]	37.5	3.92		Pt loading [ug cm-2]	37.5	26.6
		70	37.4643			70	3.92			70	26.6
		150	40.2807			150	3.92			150	26.6
		300	45.5614			300	3.92			300	26.6
	Summing all the contributions, we get:		NOTE: cell manifacturing CAPEX is set as identical to the one obtained from the above cost breakdown from IRENA data
			Pt loading = 37.5 ug cm-2				Pt loading = 70 ug cm-2				Pt loading = 150 ug cm-2				Pt loading = 300 ug cm-2
			% on total stack cost	Single cell CAPEX			% on total stack cost	Single cell CAPEX			% on total stack cost	Single cell CAPEX			% on total stack cost	Single cell CAPEX
		MEA (DEP)	65.7956	177.648	$	MEA (DEP)	66.2194	178.792	$	MEA (DEP)	67.2625	181.609	$	MEA (DEP)	69.2183	186.889	$
		Cell manufacturing	62.375	110.808	$	Cell manufacturing	61.9758	110.808	$	Cell manufacturing	61.0147	110.808	$	Cell manufacturing	59.2907	110.808	$
		Diaphragm	14.9734	26.6	$	Diaphragm	14.8776	26.6	$	Diaphragm	14.6469	26.6	$	Diaphragm	14.233	26.6	$
		Anode	2.20661	3.92	$	Anode	2.19249	3.92	$	Anode	2.15849	3.92	$	Anode	2.0975	3.92	$
		Cathode	20.445	36.3202	$	Cathode	20.9541	37.4643	$	Cathode	22.1799	40.2807	$	Cathode	24.3788	45.5614	$
		Total CAPEX		623748	$			624892	$			627709	$			632989	$
		Based on substituting our cell in the stack and keeping all the other CAPEX contributions constant
		Annual CAPEX		78828.6	$ year-1			78973.2	$ year-1			79329.1	$ year-1			79996.5	$ year-1
		Simply the total CAPEX multiplied by the capital recovery factor obtained as reported below	Divided as				Divided as				Divided as				Divided as
				%	$ year-1			%	$ year-1			%	$ year-1			%	$ year-1
			MEA (DEP)	28.4808	22451		MEA (DEP)	28.6117	22595.6		MEA (DEP)	28.932	22951.5		MEA (DEP)	29.5249	23618.9
			Rest of the stack	18.6133	14672.6		Rest of the stack	18.5792	14672.6		Rest of the stack	18.4958	14672.6		Rest of the stack	18.3415	14672.6
			BoP	52.906	41705		BoP	52.8091	41705		BoP	52.5722	41705		BoP	52.1336	41705
	Capital recovery factor	0.126379
	i (discount rate)	0.045	i.e. 4.5%
	n (plant lifetime)	10	years	→	Input other values to explore the effect of plant lifetime on H2 production cost

## Sheet: OPEX - Upscale to 1 MW
	OPEX - FROM CELL TO MW SCALE
		ELECTROCHEMICAL DATA					ANNUAL OPEX
		Cell voltage (V)			Energy efficiency (%)			Electricity	Only the electricity required by the electrolyzer, for the actual electrolysis
		Anode	SS mesh		HHV	LHV			Total current (A)					Gross system power (W)					Gross system power (kWh)				Net system power (W)					Annual electricity cost ($ year-1)
	Pt loading [ug cm-2]	37.5	1.8169		81.4778	69.0003			Anode	SS mesh				Anode	SS mesh				Anode	SS mesh			Anode	SS mesh				Anode	SS mesh
		70	1.74729		84.7238	71.7492		Pt loading [ug cm-2]	37.5	700000			Pt loading [ug cm-2]	37.5	1271830			Pt loading [ug cm-2]	37.5	10683372		Pt loading [ug cm-2]	37.5	1.03626e+06			Pt loading [ug cm-2]	37.5	213667
		150	1.68582		87.8131	74.3654			70	700000				70	1223103				70	1.02741e+07			70	1.03626e+06				70	205481
		300	1.6811		88.0597	74.5742			150	700000				150	1180074				150	9.91262e+06			150	1.03626e+06				150	198252
									300	700000				300	1176770				300	9884868			300	1.03626e+06				300	197697
		Current density (mA cm-2)			Gross power for effective 1 MW
		Anode	SS mesh		HHV	LHV
	Pt loading [ug cm-2]	37.5	1000		1.26807	1.49738		Labour	0.3% of initial CAPEX
		70	1000		1.21949	1.44002
		150	1000		1.17659	1.38936			Anode	SS mesh
		300	1000		1.1733	1.38547		Pt loading [ug cm-2]	37.5	1871.24	$ year-1
									70	1874.68
		Single-cell area (cm2)							150	1883.13
		Anode	SS mesh						300	1898.97
	Pt loading [ug cm-2]	37.5	700
		70	700
		150	700					Water
		300	700						Water consumption (L year-1)					Water-related expenses ($ year-1)
									Anode	SS mesh				Anode	SS mesh				Water usage	10	L kgH2-1
		OTHER DATA						Pt loading [ug cm-2]	37.5	2.21147e+06			Pt loading [ug cm-2]	37.5	3096.05				Process water cost [a]	0.0014	$ LH2-1
									70	2.21147e+06				70	3096.05
		Faradaic efficiency	100	%					150	2.21147e+06				150	3096.05				[a] https://doi.org/10.1016/j.xcrp.2020.100209
		Cells per stack	200	units					300	2.21147e+06				300	3096.05
		Stacks in the system	5	units
		Electricity cost	0.02	$ kWh-1	Input other values to explore the effect of electricity price on H2 production cost
		Plant lifetime	10	years				Maintainance	2.5% of initial CAPEX
			84000	h	350 operating days, 15 for maintainance
		For annual costs	1	year					Anode	SS mesh
			8400	h	350 operating days, 15 for maintainance			Pt loading [ug cm-2]	37.5	15593.7	$ year-1
		HHV	141.7	kJ g-1H2					70	15622.3
		LHV	120	kJ g-1H2					150	15692.7
									300	15824.7
								Other ancillary costs	1% of initial CAPEX
									Anode	SS mesh
								Pt loading [ug cm-2]	37.5	6237.48	$ year-1
									70	6248.92
									150	6277.09
									300	6329.89

## Sheet: Annual H2 productivity at 1 MW
	ANNUAL H2 PRODUCTIVITY - 1 MW SCALE
		Total current (A)						Annual H2 production (kgH2 year-1)
		Anode	SS mesh					Anode	SS mesh
	Pt loading [ug cm-2]	37.5	700000				Pt loading [ug cm-2]	37.5	221147
		70	700000					70	221147
		150	700000					150	221147
		300	700000					300	221147
		n	2	mole- molH2-1
		F	96485	C mole--1
		MMH2	2.016	g mol-1
		FEH2	100	%
		Time	1	year
			30240000	s	350 operating days, 15 for maintainance

## Sheet: H2 production cost vs Pt loadin
	H2 PRODUCTION COST - 1 MW SCALE
		The production cost is calculated as the sum of the annual OPEX and CAPEX on the annual production of H2
			Annual CAPEX									ANNUAL OPEX	Sum of: electricity, labor, water, maintainance and other costs							ANNUAL OPEX	OPEXelectricity doubled, as the BoP requires more or less the same energy as the electrolyzer
				Anode				SS mesh					Anode				SS mesh				Anode				SS mesh
			Pt loading [ug cm-2]	37.5				78828.6	$ year-1			Pt loading [ug cm-2]	37.5				240466	$ year-1		Pt loading [ug cm-2]	37.5				454133	$ year-1
				70				78973.2					70				232323				70				437805
				150				79329.1					150				225201				150				423454
				300				79996.5					300				224847				300				422544
			Annual H2 Production
				Anode				SS mesh
			Pt loading [ug cm-2]	37.5				221147	kgH2 year-1
				70				221147
				150				221147
				300				221147
			COST OF PRODUCED H2
				Anode				SS mesh				CAPEX contribution	OPEX contribution		CAPEX/OPEX ratio
			Pt loading [ug cm-2]	37.5				2.40999	$ kgH2-1	→		0.356454	2.05354	$ kgH2-1	0.17358
				70				2.33681				0.357107	1.9797		0.180384
				150				2.27353				0.358717	1.91481		0.187338
				300				2.27243				0.361735	1.9107		0.189321
								↓				↓
							H2 production cost plateaus for Pt loadings ≥ 150 ug cm-2. The decrease in H2 production cost from 150 to 300 ug cm-2 (ca. 0.002 $ kgH2-1 in the face of the doubling of Pt loading) is minimal and do not justify the increase in Pt loading					CAPEX/OPEX ratio is almost constant in the range of Pt loadings explored. As a matter of fact, the CAPEX/OPEX ratio is typically determined by the scale of the plant more than any other operative parameter. As expected from the large scale of the ideal plant (ca. 1 MW), OPEX outshines CAPEX (also for plant lifetimes as short as 10 years) and dominates in terms of impact on the H2 production cost.

## Sheet: Sensitivity to electricity cost
	SENSITIVITY ANALYSIS - Cost of electricity						Note: all data herein reported can be calculated simply replacing the "electricity cost" and "plant lifetime" values in the dedicated entries in the "Single cell", "CAPEX - Upscale to 1 MW" and "OPEX - Upscale to 1 MW" sheets
		COST OF PRODUCED H2
	10 years													20 years													30 years
	Electricity cost ($ kWh-1)		Costs				Overall H2 production cost	CAPEX contribution	OPEX contribution		CAPEX/OPEX ratio			Electricity cost ($ kWh-1)		Costs				Overall H2 production cost	CAPEX contribution	OPEX contribution		CAPEX/OPEX ratio			Electricity cost ($ kWh-1)		Costs				Overall H2 production cost	CAPEX contribution	OPEX contribution		CAPEX/OPEX ratio
	0.005	Pt loading [ug cm-2]	37.5				0.960723	0.356454	0.604269	$ kgH2-1	0.589892			0.005	Pt loading [ug cm-2]	37.5				0.8211	0.21683	0.604269	$ kgH2-1	0.358831			0.005	Pt loading [ug cm-2]	37.5				0.777425	0.173156	0.604269	$ kgH2-1	0.286554
			70				0.943065	0.357107	0.585958		0.609443					70				0.803186	0.217228	0.585958		0.370723					70				0.759431	0.173474	0.585958		0.296051
			150				0.928814	0.358717	0.570097		0.62922					150				0.788305	0.218207	0.570097		0.382754					150				0.744353	0.174255	0.570097		0.305659
			300				0.931485	0.361735	0.56975		0.634901					300				0.789793	0.220043	0.56975		0.38621					300				0.745471	0.175721	0.56975		0.308418
	Electricity cost ($ kWh-1)		Costs				Overall H2 production cost	CAPEX contribution	OPEX contribution		CAPEX/OPEX ratio			Electricity cost ($ kWh-1)		Costs				Overall H2 production cost	CAPEX contribution	OPEX contribution		CAPEX/OPEX ratio			Electricity cost ($ kWh-1)		Costs				Overall H2 production cost	CAPEX contribution	OPEX contribution		CAPEX/OPEX ratio
	0.01	Pt loading [ug cm-2]	37.5				1.44381	0.356454	1.08736	$ kgH2-1	0.327816			0.01	Pt loading [ug cm-2]	37.5				1.30419	0.21683	1.08736	$ kgH2-1	0.19941			0.01	Pt loading [ug cm-2]	37.5				1.26051	0.173156	1.08736	$ kgH2-1	0.159244
			70				1.40765	0.357107	1.05054		0.339928					70				1.26777	0.217228	1.05054		0.206778					70				1.22401	0.173474	1.05054		0.165128
			150				1.37705	0.358717	1.01833		0.352258					150				1.23654	0.218207	1.01833		0.214279					150				1.19259	0.174255	1.01833		0.171118
			300				1.37847	0.361735	1.01673		0.355782					300				1.23678	0.220043	1.01673		0.216422					300				1.19245	0.175721	1.01673		0.17283
	Electricity cost ($ kWh-1)		Costs				Overall H2 production cost	CAPEX contribution	OPEX contribution		CAPEX/OPEX ratio			Electricity cost ($ kWh-1)		Costs				Overall H2 production cost	CAPEX contribution	OPEX contribution		CAPEX/OPEX ratio			Electricity cost ($ kWh-1)		Costs				Overall H2 production cost	CAPEX contribution	OPEX contribution		CAPEX/OPEX ratio
Std conditions	0.02	Pt loading [ug cm-2]	37.5				2.40999	0.356454	2.05354	$ kgH2-1	0.17358			0.02	Pt loading [ug cm-2]	37.5				2.27037	0.21683	2.05354	$ kgH2-1	0.105589			0.02	Pt loading [ug cm-2]	37.5				2.22669	0.173156	2.05354	$ kgH2-1	0.0843207
			70				2.33681	0.357107	1.9797		0.180384					70				2.19693	0.217228	1.9797		0.109728					70				2.15318	0.173474	1.9797		0.0876261
			150				2.27353	0.358717	1.91481		0.187338					150				2.13302	0.218207	1.91481		0.113958					150				2.08906	0.174255	1.91481		0.091004
			300				2.27243	0.361735	1.9107		0.189321					300				2.13074	0.220043	1.9107		0.115164					300				2.08642	0.175721	1.9107		0.0919671
	Electricity cost ($ kWh-1)		Costs				Overall H2 production cost	CAPEX contribution	OPEX contribution		CAPEX/OPEX ratio			Electricity cost ($ kWh-1)		Costs				Overall H2 production cost	CAPEX contribution	OPEX contribution		CAPEX/OPEX ratio			Electricity cost ($ kWh-1)		Costs				Overall H2 production cost	CAPEX contribution	OPEX contribution		CAPEX/OPEX ratio
	0.03	Pt loading [ug cm-2]	37.5				3.37617	0.356454	3.01972	$ kgH2-1	0.118042			0.03	Pt loading [ug cm-2]	37.5				3.23655	0.21683	3.01972	$ kgH2-1	0.0718049			0.03	Pt loading [ug cm-2]	37.5				3.19287	0.173156	3.01972	$ kgH2-1	0.0573417
			70				3.26597	0.357107	2.90886		0.122765					70				3.12609	0.217228	2.90886		0.074678					70				3.08234	0.173474	2.90886		0.0596362
			150				3.17	0.358717	2.81128		0.127599					150				3.02949	0.218207	2.81128		0.0776184					150				2.98554	0.174255	2.81128		0.0619843
			300				3.1664	0.361735	2.80466		0.128976					300				3.0247	0.220043	2.80466		0.0784562					300				2.98038	0.175721	2.80466		0.0626533
	Electricity cost ($ kWh-1)		Costs				Overall H2 production cost	CAPEX contribution	OPEX contribution		CAPEX/OPEX ratio			Electricity cost ($ kWh-1)		Costs				Overall H2 production cost	CAPEX contribution	OPEX contribution		CAPEX/OPEX ratio			Electricity cost ($ kWh-1)		Costs				Overall H2 production cost	CAPEX contribution	OPEX contribution		CAPEX/OPEX ratio
	0.04	Pt loading [ug cm-2]	37.5				4.34235	0.356454	3.9859	$ kgH2-1	0.0894287			0.04	Pt loading [ug cm-2]	37.5				4.20273	0.21683	3.9859	$ kgH2-1	0.0543994			0.04	Pt loading [ug cm-2]	37.5				4.15905	0.173156	3.9859	$ kgH2-1	0.0434421
			70				4.19513	0.357107	3.83803		0.0930445					70				4.05526	0.217228	3.83803		0.0565989					70				4.0115	0.173474	3.83803		0.0451986
			150				4.06648	0.358717	3.70776		0.0967477					150				3.92597	0.218207	3.70776		0.0588515					150				3.88201	0.174255	3.70776		0.0469975
			300				4.06036	0.361735	3.69863		0.0978025					300				3.91867	0.220043	3.69863		0.0594932					300				3.87435	0.175721	3.69863		0.0475099
	Electricity cost ($ kWh-1)		Costs				Overall H2 production cost	CAPEX contribution	OPEX contribution		CAPEX/OPEX ratio			Electricity cost ($ kWh-1)		Costs				Overall H2 production cost	CAPEX contribution	OPEX contribution		CAPEX/OPEX ratio			Electricity cost ($ kWh-1)		Costs				Overall H2 production cost	CAPEX contribution	OPEX contribution		CAPEX/OPEX ratio
	0.05	Pt loading [ug cm-2]	37.5				5.30853	0.356454	4.95208	$ kgH2-1	0.0719806			0.05	Pt loading [ug cm-2]	37.5				5.16891	0.21683	4.95208	$ kgH2-1	0.0437858			0.05	Pt loading [ug cm-2]	37.5				5.12523	0.173156	4.95208	$ kgH2-1	0.0349663
			70				5.1243	0.357107	4.76719		0.0749094					70				4.98442	0.217228	4.76719		0.0455674					70				4.94066	0.173474	4.76719		0.0363891
			150				4.96295	0.358717	4.60423		0.0779103					150				4.82244	0.218207	4.60423		0.0473927					150				4.77849	0.174255	4.60423		0.0378468
			300				4.95433	0.361735	4.59259		0.0787649					300				4.81263	0.220043	4.59259		0.0479126					300				4.76831	0.175721	4.59259		0.0382619
	Electricity cost ($ kWh-1)		Costs				Overall H2 production cost	CAPEX contribution	OPEX contribution		CAPEX/OPEX ratio			Electricity cost ($ kWh-1)		Costs				Overall H2 production cost	CAPEX contribution	OPEX contribution		CAPEX/OPEX ratio			Electricity cost ($ kWh-1)		Costs				Overall H2 production cost	CAPEX contribution	OPEX contribution		CAPEX/OPEX ratio
	0.06	Pt loading [ug cm-2]	37.5				6.27471	0.356454	5.91826	$ kgH2-1	0.0602295			0.06	Pt loading [ug cm-2]	37.5				6.13509	0.21683	5.91826	$ kgH2-1	0.0366376			0.06	Pt loading [ug cm-2]	37.5				6.09141	0.173156	5.91826	$ kgH2-1	0.0292579
			70				6.05346	0.357107	5.69635		0.0626906					70				5.91358	0.217228	5.69635		0.0381346					70				5.86983	0.173474	5.69635		0.0304534
			150				5.85942	0.358717	5.50071		0.0652129					150				5.71891	0.218207	5.50071		0.0396689					150				5.67496	0.174255	5.50071		0.0316787
			300				5.84829	0.361735	5.48656		0.0659311					300				5.7066	0.220043	5.48656		0.0401059					300				5.66228	0.175721	5.48656		0.0320276
	Electricity cost ($ kWh-1)		Costs				Overall H2 production cost	CAPEX contribution	OPEX contribution		CAPEX/OPEX ratio			Electricity cost ($ kWh-1)		Costs				Overall H2 production cost	CAPEX contribution	OPEX contribution		CAPEX/OPEX ratio			Electricity cost ($ kWh-1)		Costs				Overall H2 production cost	CAPEX contribution	OPEX contribution		CAPEX/OPEX ratio
	0.07	Pt loading [ug cm-2]	37.5				7.24089	0.356454	6.88444	$ kgH2-1	0.0517767			0.07	Pt loading [ug cm-2]	37.5				7.10127	0.21683	6.88444	$ kgH2-1	0.0314958			0.07	Pt loading [ug cm-2]	37.5				7.05759	0.173156	6.88444	$ kgH2-1	0.0251518
			70				6.98262	0.357107	6.62551		0.0538988					70				6.84274	0.217228	6.62551		0.0327866					70				6.79899	0.173474	6.62551		0.0261826
			150				6.7559	0.358717	6.39718		0.0560742					150				6.61539	0.218207	6.39718		0.0341099					150				6.57144	0.174255	6.39718		0.0272394
			300				6.74225	0.361735	6.38052		0.0566936					300				6.60056	0.220043	6.38052		0.0344867					300				6.55624	0.175721	6.38052		0.0275403
	Electricity cost ($ kWh-1)		Costs				Overall H2 production cost	CAPEX contribution	OPEX contribution		CAPEX/OPEX ratio			Electricity cost ($ kWh-1)		Costs				Overall H2 production cost	CAPEX contribution	OPEX contribution		CAPEX/OPEX ratio			Electricity cost ($ kWh-1)		Costs				Overall H2 production cost	CAPEX contribution	OPEX contribution		CAPEX/OPEX ratio
	0.08	Pt loading [ug cm-2]	37.5				8.20707	0.356454	7.85062	$ kgH2-1	0.0454045			0.08	Pt loading [ug cm-2]	37.5				8.06745	0.21683	7.85062	$ kgH2-1	0.0276196			0.08	Pt loading [ug cm-2]	37.5				8.02377	0.173156	7.85062	$ kgH2-1	0.0220563
			70				7.91179	0.357107	7.55468		0.0472697					70				7.77191	0.217228	7.55468		0.0287541					70				7.72815	0.173474	7.55468		0.0229624
			150				7.65237	0.358717	7.29366		0.049182					150				7.51186	0.218207	7.29366		0.0299174					150				7.46791	0.174255	7.29366		0.0238914
			300				7.63622	0.361735	7.27448		0.0497265					300				7.49453	0.220043	7.27448		0.0302486					300				7.45021	0.175721	7.27448		0.0241558
	Electricity cost ($ kWh-1)		Costs				Overall H2 production cost	CAPEX contribution	OPEX contribution		CAPEX/OPEX ratio			Electricity cost ($ kWh-1)		Costs				Overall H2 production cost	CAPEX contribution	OPEX contribution		CAPEX/OPEX ratio			Electricity cost ($ kWh-1)		Costs				Overall H2 production cost	CAPEX contribution	OPEX contribution		CAPEX/OPEX ratio
	0.09	Pt loading [ug cm-2]	37.5				9.17325	0.356454	8.81679	$ kgH2-1	0.0404289			0.09	Pt loading [ug cm-2]	37.5				9.03363	0.21683	8.81679	$ kgH2-1	0.0245929			0.09	Pt loading [ug cm-2]	37.5				8.98995	0.173156	8.81679	$ kgH2-1	0.0196393
			70				8.84095	0.357107	8.48384		0.0420927					70				8.70107	0.217228	8.48384		0.0256049					70				8.65731	0.173474	8.48384		0.0204475
			150				8.54885	0.358717	8.19013		0.0437987					150				8.40834	0.218207	8.19013		0.0266427					150				8.36439	0.174255	8.19013		0.0212763
			300				8.53018	0.361735	8.16845		0.0442844					300				8.38849	0.220043	8.16845		0.0269382					300				8.34417	0.175721	8.16845		0.0215122
	Electricity cost ($ kWh-1)		Costs				Overall H2 production cost	CAPEX contribution	OPEX contribution		CAPEX/OPEX ratio			Electricity cost ($ kWh-1)		Costs				Overall H2 production cost	CAPEX contribution	OPEX contribution		CAPEX/OPEX ratio			Electricity cost ($ kWh-1)		Costs				Overall H2 production cost	CAPEX contribution	OPEX contribution		CAPEX/OPEX ratio
	0.1	Pt loading [ug cm-2]	37.5				10.1394	0.356454	9.78297	$ kgH2-1	0.0364361			0.1	Pt loading [ug cm-2]	37.5				9.9998	0.21683	9.78297	$ kgH2-1	0.0221641			0.1	Pt loading [ug cm-2]	37.5				9.95613	0.173156	9.78297	$ kgH2-1	0.0176997
			70				9.77011	0.357107	9.413		0.0379377					70				9.63023	0.217228	9.413		0.0230775					70				9.58648	0.173474	9.413		0.0184291
			150				9.44532	0.358717	9.08661		0.0394776					150				9.30481	0.218207	9.08661		0.0240142					150				9.26086	0.174255	9.08661		0.0191772
			300				9.42415	0.361735	9.06241		0.0399159					300				9.28246	0.220043	9.06241		0.0242808					300				9.23813	0.175721	9.06241		0.0193901

## Sheet: H2cost vs I best Pt loading 10
	H2 PRODUCTION COST - Effect of I (i.e. plant scale)
		Ideal Pt loading	150	ug cm-2		Plant lifetime	10	years
											General electrolyzer data						CAPEX-related (Note: not sensitive to changes in the operational current density, major approximation)				OPEX-related					H2 production					System modification to reach 1 MW
		Operative conditions						Outcomes		Current density (A cm-2)	Power of a single 5 cm2 cell (W)	Gross power of the overall system (W)	Net power of the overall system (W)	Energy efficiency (%)		Total current (A)	Cost of cathode ($)	Cost of MEA (DEP) (single cell) ($)	Total CAPEX ($)	Annual CAPEX ($ year-1)	Process water consumption (L year-1)	Process water OPEX ($ year-1)	Annual electricity cost (only electrolyzer) ($ year-1)	Annual OPEX, no BoP ($ year-1)	Annual OPEX, considering BoP ($ year-1)	Annual H2 production (kg year-1)	Cost of H2 production ($ kg-1)	CAPEX contribution ($ kg-1)	OPEX contribution ($ kg-1)	CAPEX/OPEX ratio	Number of stacks (500 cells each)	Number of cells (total)
				Current density (A cm-2)	Cell voltage (V)									HHV	LHV
				0.02	1.42536					0.02	0.142536	997752	1.03626e+06	103.859	87.9544	700000	40.2807	181.609	9.52654e+06	1.20395e+06	2.21147e+06	3096.05	167622	532727	700349	221147	8.61103	5.44413	3.1669	1.71907	250	50000
				0.04	1.44377					0.04	0.288754	1010639	1.03626e+06	102.535	86.8328	700000	40.2807	181.609	4.98632e+06	630165	2.21147e+06	3096.05	169787	362363	532151	221147	5.25586	2.84953	2.40632	1.18418	125	25000
				0.06	1.45941					0.06	0.437823	1.02976e+06	1.04455e+06	101.436	85.9023	705600	40.2807	181.609	3.49713e+06	441963	2.22916e+06	3120.82	173000	309011	482011	222916	4.14494	1.98264	2.1623	0.916914	84	16800
				0.08	1.46934					0.08	0.587736	1.03677e+06	1.04455e+06	100.751	85.3217	705600	40.2807	181.609	2.73437e+06	345566	2.22916e+06	3120.82	174177	281204	455380	222916	3.59304	1.55021	2.04283	0.758852	63	12600
				0.1	1.47927					0.1	0.739635	1.03549e+06	1.03626e+06	100.074	84.749	700000	40.2807	181.609	2.26219e+06	285893	2.21147e+06	3096.05	173962	263021	436983	221147	3.26876	1.29277	1.97599	0.654241	50	10000
				0.15	1.4973					0.15	1.12297	1.06907e+06	1.05698e+06	98.8694	83.7285	714000	40.2807	181.609	1.68104e+06	212448	2.2557e+06	3157.98	179604	246642	426246	225570	2.83147	0.941828	1.88964	0.498416	34	6800
				0.2	1.50925					0.2	1.50925	1056475	1.03626e+06	98.0865	83.0655	700000	40.2807	181.609	1.35414e+06	171135	2.21147e+06	3096.05	177488	232041	409529	221147	2.6257	0.773853	1.85184	0.417883	25	5000
				0.3	1.54162					0.3	2.31243	1.10072e+06	1.05698e+06	96.027	81.3214	714000	40.2807	181.609	1.06357e+06	134413	2.2557e+06	3157.98	184920	228494	413414	225570	2.42864	0.595881	1.83276	0.325128	17	3400
	Note: all data herein reported can be calculated simply replacing I, E and plant lifetime values in the dedicated entries in the "CAPEX - Upscale to 1 MW" and "OPEX - Upscale to 1 MW"spreadsheets			0.4	1.56553					0.4	3.13106	1095871	1.03626e+06	94.5604	80.0794	700000	40.2807	181.609	900122	113756	2.21147e+06	3096.05	184106	221407	405513	221147	2.34808	0.514393	1.83368	0.280524	12.5	2500
				0.5	1.5865					0.5	3.96625	1110550	1.03626e+06	93.3105	79.0209	700000	40.2807	181.609	809317	102281	2.21147e+06	3096.05	186572	220423	406995	221147	2.30288	0.462501	1.84038	0.251307	10	2000
				0.6	1.60673					0.6	4.82019	1.12467e+06	1.03622e+06	92.1356	78.026	699972	40.2807	181.609	748769	94628.6	2.21138e+06	3095.93	188944	220493	409437	221138	2.27942	0.427916	1.8515	0.231119	8.3333	1666.66
				0.8	1.64922					0.8	6.59688	1154454	1.03626e+06	89.7619	76.0157	700000	40.2807	181.609	673111	85067	2.21147e+06	3096.05	193948	222623	416571	221147	2.26835	0.384663	1.88368	0.204208	6.25	1250
				1	1.68582				"STD conditions"	1	8.4291	1180074	1.03626e+06	87.8131	74.3654	700000	40.2807	181.609	627709	79329.1	2.21147e+06	3096.05	198252	225201	423454	221147	2.27353	0.358717	1.91481	0.187338	5	1000
				1.2	1.72224					1.2	10.3334	1.20566e+06	1.03634e+06	85.9561	72.7928	700056	40.2807	181.609	597453	75505.4	2.21164e+06	3096.3	202552	228351	430903	221164	2.28974	0.341399	1.94834	0.175226	4.167	833.4
				1.4	1.75664					1.4	12.2965	1.2295e+06	1.03614e+06	84.2729	71.3673	699916	40.2807	181.609	575805	72769.6	2.2112e+06	3095.68	206556	231532	438088	221120	2.31032	0.329095	1.98122	0.166107	3.571	714.2
				1.6	1.78937					1.6	14.315	1252559	1.03626e+06	82.7314	70.0619	700000	40.2807	181.609	559605	70722.3	2.21147e+06	3096.05	210430	234791	445221	221147	2.33304	0.319798	2.01324	0.158848	3.125	625
				1.8	1.82046					1.8	16.3841	1.27442e+06	1.03634e+06	81.3185	68.8654	700056	40.2807	181.609	547002	69129.4	2.21164e+06	3096.3	214103	237986	452089	221164	2.3567	0.31257	2.04413	0.152911	2.778	555.6
				2	1.85228					2	18.5228	1296596	1.03626e+06	79.9216	67.6823	700000	40.2807	181.609	536904	67853.3	2.21147e+06	3096.05	217828	241327	459155	221147	2.38307	0.306825	2.07624	0.147779	2.5	500
				2.2	1.88318					2.2	20.715	1.31838e+06	1.03638e+06	78.6102	66.5718	700084	40.2807	181.609	528659	66811.3	2.21173e+06	3096.43	221489	244674	466163	221173	2.40976	0.302077	2.10768	0.143322	2.273	454.6
				2.4	1.91095					2.4	22.9314	1.33745e+06	1.03609e+06	77.4678	65.6044	699888	40.2807	181.609	521758	65939.2	2.21111e+06	3095.56	224692	247614	472306	221111	2.43427	0.298217	2.13605	0.139611	2.083	416.6
				2.6	1.93891					2.6	25.2058	1.35718e+06	1.03622e+06	76.3507	64.6583	699972	40.2807	181.609	515947	65204.7	2.21138e+06	3095.93	228007	250709	478715	221138	2.45964	0.29486	2.16478	0.136208	1.923	384.6
				2.8	1.96539					2.8	27.5155	1.37599e+06	1.03643e+06	75.322	63.7872	700112	40.2807	181.609	510971	64575.9	2.21182e+06	3096.55	231167	253680	484847	221182	2.48403	0.291958	2.19207	0.133188	1.786	357.2
				3	1.99004					3	29.8506	1.39331e+06	1.03647e+06	74.389	62.997	700140	40.2807	181.609	506648	64029.6	2.21191e+06	3096.67	234076	256425	490500	221191	2.50702	0.289477	2.21754	0.130539	1.667	333.4
				3.5	2.0426					3.5	35.7455	1.43025e+06	1.03657e+06	72.4748	61.376	700210	40.2807	181.609	498004	62937.1	2.21213e+06	3096.98	240282	262303	502585	221213	2.55646	0.284509	2.27195	0.125227	1.429	285.8
				4	2.0962					4	41.924	1467340	1.03626e+06	70.6217	59.8066	700000	40.2807	181.609	491502	62115.5	2.21147e+06	3096.05	246513	268286	514799	221147	2.60874	0.280879	2.32786	0.12066	1.25	250
				4.5	2.14693					4.5	48.3059	1.5027e+06	1.03616e+06	68.9529	58.3934	699930	40.2807	181.609	486453	61477.4	2.21125e+06	3095.74	252454	274035	526488	221125	2.65898	0.278022	2.38096	0.116769	1.111	222.2
				5	2.19298					5	54.8245	1535086	1.03626e+06	67.505	57.1673	700000	40.2807	181.609	482422	60967.9	2.21147e+06	3096.05	257894	279323	537217	221147	2.70492	0.27569	2.42923	0.113488	1	200
				6	2.283					6	68.49	1.59746e+06	1.03585e+06	64.8432	54.9131	699720	40.2807	181.609	476356	60201.3	2.21058e+06	3094.82	268373	289570	557943	221058	2.7963	0.272332	2.52396	0.107899	0.833	166.6
				7	2.37699					7	83.1947	1.66323e+06	1.03585e+06	62.2792	52.7418	699720	40.2807	181.609	472034	59655.1	2.21058e+06	3094.82	279422	300454	579877	221058	2.89305	0.269861	2.62318	0.102875	0.714	142.8
											↓	↓	↓	↓		↓	↓		↓		↓		↓	↓		↓	↓	↓			↓
	NOTE: as different operative current densities mean different system power, the size of the electrolyzer has been modified according to the operative conditions themselves as to reach 1 MW in all cases. The size has been modified increasing (ideally) the number of stacks, and therefore the total number of cells in the system. It has been assumed that the changes in the number of stacks/cells do n…										Obviously increases with the increase of current-voltage	Consistently with the decrease in energetic efficiency correlated with the increase in the operative current density (i.e. reaction rate), the gross net power of the systems increases with current density to meet the 1 MW net power requisite	Set as equal (ca. 1 MW) for all the explored current-voltage conditions. This assumption allows to estimate the effect of the operative current-voltage conditons on CAPEX, OPEX and therefore H2 production cost at the same plant scale.	Large current densities endows an increase in the overpotentials associated with the water splitting reaction. It follows that energetic efficiencies are driven to lower values. NOTE: > 100% values obtained at low current densities are possibly affected by systematic errors due to the upscale. Indeed, for low current densiities, at short reaction times, a non-negligible share of the current regis…		Same for each operative condition as a consequence of setting the same net power of the system	Always the same as the single electrode and single DEP are not affected by the scale (only their number is)		As the operational current density decreases, more cells are required to meet the 1 MW net power scale. In turn, this means more Pt to be used and, in general higher costs associated with a bigger (in size, not in power) plant. CAPEX decrease steadily with the increase in the operational current density. However, such decrease follows a kind of hyperbolic trend, with the decrease being exponentia…		Same net power = same amount of charge transferrred = same H2 production = same water consumption		Although all AELs operate under different current densities, therefore produce the same amount of H2 and transfer the same amount of charge, the gross power (i.e. I x E) of this systems differs. This is due to the typical relationship between current and overpotential in electrochemical/electrocatalytic systems. Following the same trend evidenced by the gross power of the system, the electricity …	Although the total OPEX seems to be mainly determined by the electrolyzer power consumption, there are some entries (like labour and maintainance) that are closely related to the size (spacial) of the plant and are therefore calculated as a percentage of CAPEX. Being CAPEX increasingly more impacting as the operative current density decreases, this creates a minimum at certain current densities a…		Same net power = same amount of charge transferrred = same H2 production	See CAPEX and OPEX comments to understand this trend	Absolute CAPEX and OPEX values and CAPEX/OPEX ratio are in line with the trends commented for the single entries. CAPEX indeed decreases steadily (check CAPEX comments) while OPEX follows a "hyperbolic with oblique asymptote" trend (check OPEX comments). However, CAPEX/OPEX ratio decreases with current increasing, mainly because of the monotonic trend of CAPEX.			See the note on the very left of this sheet

## Sheet: H2cost vs I best Pt loading 20
	H2 PRODUCTION COST - Effect of I (i.e. plant scale)
		Ideal Pt loading	150	ug cm-2		Plant lifetime	20	years
											General electrolyzer data						CAPEX-related (Note: not sensitive to changes in the operational current density, major approximation)				OPEX-related					H2 production					System modification to reach 1 MW
		Operative conditions						Outcomes		Current density (A cm-2)	Power of a single 5 cm2 cell (W)	Gross power of the overall system (W)	Net power of the overall system (W)	Energy efficiency (%)		Total current (A)	Cost of cathode ($)	Cost of MEA (DEP) (single cell) ($)	Total CAPEX ($)	Annual CAPEX ($ year-1)	Process water consumption (L year-1)	Process water OPEX ($ year-1)	Annual electricity cost (only electrolyzer) ($ year-1)	Annual OPEX, no BoP ($ year-1)	Annual OPEX, considering BoP ($ year-1)	Annual H2 production (kg year-1)	Cost of H2 production ($ kg-1)	CAPEX contribution ($ kg-1)	OPEX contribution ($ kg-1)	CAPEX/OPEX ratio	Number of stacks (500 cells each)	Number of cells (total)
				Current density (A cm-2)	Cell voltage (V)									HHV	LHV
				0.02	1.42536					0.02	0.142536	997752	1.03626e+06	103.859	87.9544	700000	40.2807	181.609	9.52654e+06	732363	2.21147e+06	3096.05	167622	532727	700349	221147	6.47856	3.31166	3.1669	1.04571	250	50000
				0.04	1.44377					0.04	0.288754	1010639	1.03626e+06	102.535	86.8328	700000	40.2807	181.609	4.98632e+06	383329	2.21147e+06	3096.05	169787	362363	532151	221147	4.13969	1.73337	2.40632	0.720339	125	25000
				0.06	1.45941					0.06	0.437823	1.02976e+06	1.04455e+06	101.436	85.9023	705600	40.2807	181.609	3.49713e+06	268846	2.22916e+06	3120.82	173000	309011	482011	222916	3.36834	1.20604	2.1623	0.557758	84	16800
				0.08	1.46934					0.08	0.587736	1.03677e+06	1.04455e+06	100.751	85.3217	705600	40.2807	181.609	2.73437e+06	210208	2.22916e+06	3120.82	174177	281204	455380	222916	2.98583	0.942991	2.04283	0.461609	63	12600
				0.1	1.47927					0.1	0.739635	1.03549e+06	1.03626e+06	100.074	84.749	700000	40.2807	181.609	2.26219e+06	173908	2.21147e+06	3096.05	173962	263021	436983	221147	2.76238	0.786393	1.97599	0.397974	50	10000
				0.15	1.4973					0.15	1.12297	1.06907e+06	1.05698e+06	98.8694	83.7285	714000	40.2807	181.609	1.68104e+06	129232	2.2557e+06	3157.98	179604	246642	426246	225570	2.46255	0.572913	1.88964	0.303186	34	6800
				0.2	1.50925					0.2	1.50925	1056475	1.03626e+06	98.0865	83.0655	700000	40.2807	181.609	1.35414e+06	104101	2.21147e+06	3096.05	177488	232041	409529	221147	2.32258	0.470734	1.85184	0.254198	25	5000
				0.3	1.54162					0.3	2.31243	1.10072e+06	1.05698e+06	96.027	81.3214	714000	40.2807	181.609	1.06357e+06	81763.1	2.2557e+06	3157.98	184920	228494	413414	225570	2.19523	0.362474	1.83276	0.197775	17	3400
	Note: all data herein reported can be calculated simply replacing I, E and plant lifetime values in the dedicated entries in the "CAPEX - Upscale to 1 MW" and "OPEX - Upscale to 1 MW"spreadsheets			0.4	1.56553					0.4	3.13106	1095871	1.03626e+06	94.5604	80.0794	700000	40.2807	181.609	900122	69197.9	2.21147e+06	3096.05	184106	221407	405513	221147	2.14659	0.312905	1.83368	0.170643	12.5	2500
				0.5	1.5865					0.5	3.96625	1110550	1.03626e+06	93.3105	79.0209	700000	40.2807	181.609	809317	62217.2	2.21147e+06	3096.05	186572	220423	406995	221147	2.12172	0.281339	1.84038	0.15287	10	2000
				0.6	1.60673					0.6	4.82019	1.12467e+06	1.03622e+06	92.1356	78.026	699972	40.2807	181.609	748769	57562.5	2.21138e+06	3095.93	188944	220493	409437	221138	2.1118	0.260301	1.8515	0.140589	8.3333	1666.66
				0.8	1.64922					0.8	6.59688	1154454	1.03626e+06	89.7619	76.0157	700000	40.2807	181.609	673111	51746.2	2.21147e+06	3096.05	193948	222623	416571	221147	2.11768	0.23399	1.88368	0.124219	6.25	1250
				1	1.68582				"STD conditions"	1	8.4291	1180074	1.03626e+06	87.8131	74.3654	700000	40.2807	181.609	627709	48255.8	2.21147e+06	3096.05	198252	225201	423454	221147	2.13302	0.218207	1.91481	0.113958	5	1000
				1.2	1.72224					1.2	10.3334	1.20566e+06	1.03634e+06	85.9561	72.7928	700056	40.2807	181.609	597453	45929.9	2.21164e+06	3096.3	202552	228351	430903	221164	2.15601	0.207673	1.94834	0.10659	4.167	833.4
				1.4	1.75664					1.4	12.2965	1.2295e+06	1.03614e+06	84.2729	71.3673	699916	40.2807	181.609	575805	44265.7	2.2112e+06	3095.68	206556	231532	438088	221120	2.18141	0.200188	1.98122	0.101043	3.571	714.2
				1.6	1.78937					1.6	14.315	1252559	1.03626e+06	82.7314	70.0619	700000	40.2807	181.609	559605	43020.3	2.21147e+06	3096.05	210430	234791	445221	221147	2.20777	0.194533	2.01324	0.0966269	3.125	625
				1.8	1.82046					1.8	16.3841	1.27442e+06	1.03634e+06	81.3185	68.8654	700056	40.2807	181.609	547002	42051.4	2.21164e+06	3096.3	214103	237986	452089	221164	2.23427	0.190136	2.04413	0.0930158	2.778	555.6
				2	1.85228					2	18.5228	1296596	1.03626e+06	79.9216	67.6823	700000	40.2807	181.609	536904	41275.1	2.21147e+06	3096.05	217828	241327	459155	221147	2.26289	0.186641	2.07624	0.0898938	2.5	500
				2.2	1.88318					2.2	20.715	1.31838e+06	1.03638e+06	78.6102	66.5718	700084	40.2807	181.609	528659	40641.3	2.21173e+06	3096.43	221489	244674	466163	221173	2.29143	0.183753	2.10768	0.0871827	2.273	454.6
				2.4	1.91095					2.4	22.9314	1.33745e+06	1.03609e+06	77.4678	65.6044	699888	40.2807	181.609	521758	40110.8	2.21111e+06	3095.56	224692	247614	472306	221111	2.31746	0.181405	2.13605	0.0849254	2.083	416.6
				2.6	1.93891					2.6	25.2058	1.35718e+06	1.03622e+06	76.3507	64.6583	699972	40.2807	181.609	515947	39664	2.21138e+06	3095.93	228007	250709	478715	221138	2.34414	0.179363	2.16478	0.0828551	1.923	384.6
				2.8	1.96539					2.8	27.5155	1.37599e+06	1.03643e+06	75.322	63.7872	700112	40.2807	181.609	510971	39281.5	2.21182e+06	3096.55	231167	253680	484847	221182	2.36967	0.177598	2.19207	0.0810182	1.786	357.2
				3	1.99004					3	29.8506	1.39331e+06	1.03647e+06	74.389	62.997	700140	40.2807	181.609	506648	38949.2	2.21191e+06	3096.67	234076	256425	490500	221191	2.39363	0.176088	2.21754	0.079407	1.667	333.4
				3.5	2.0426					3.5	35.7455	1.43025e+06	1.03657e+06	72.4748	61.376	700210	40.2807	181.609	498004	38284.6	2.21213e+06	3096.98	240282	262303	502585	221213	2.44502	0.173067	2.27195	0.0761754	1.429	285.8
				4	2.0962					4	41.924	1467340	1.03626e+06	70.6217	59.8066	700000	40.2807	181.609	491502	37784.8	2.21147e+06	3096.05	246513	268286	514799	221147	2.49872	0.170858	2.32786	0.0733971	1.25	250
				4.5	2.14693					4.5	48.3059	1.5027e+06	1.03616e+06	68.9529	58.3934	699930	40.2807	181.609	486453	37396.7	2.21125e+06	3095.74	252454	274035	526488	221125	2.55008	0.16912	2.38096	0.0710304	1.111	222.2
				5	2.19298					5	54.8245	1535086	1.03626e+06	67.505	57.1673	700000	40.2807	181.609	482422	37086.7	2.21147e+06	3096.05	257894	279323	537217	221147	2.59693	0.167702	2.42923	0.0690349	1	200
				6	2.283					6	68.49	1.59746e+06	1.03585e+06	64.8432	54.9131	699720	40.2807	181.609	476356	36620.4	2.21058e+06	3094.82	268373	289570	557943	221058	2.68962	0.16566	2.52396	0.0656347	0.833	166.6
				7	2.37699					7	83.1947	1.66323e+06	1.03585e+06	62.2792	52.7418	699720	40.2807	181.609	472034	36288.1	2.21058e+06	3094.82	279422	300454	579877	221058	2.78734	0.164156	2.62318	0.0625791	0.714	142.8
	NOTE: as different operative current densities mean different system power, the size of the electrolyzer has been modified according to the operative conditions themselves as to reach 1 MW in all cases. The size has been modified increasing (ideally) the number of stacks, and therefore the total number of cells in the system. It has been assumed that the changes in the number of stacks/cells do n…
										See comments on the "H2cost vs I best Pt loading 10" sheet, they apply also for this one, only absolute values and the low points of the trends differ/are shifted, according to the specific effect of plant lifetime

## Sheet: H2cost vs I best Pt loading 30
	H2 PRODUCTION COST - Effect of I (i.e. plant scale)
		Ideal Pt loading	150	ug cm-2		Plant lifetime	30	years
											General electrolyzer data						CAPEX-related (Note: not sensitive to changes in the operational current density, major approximation)				OPEX-related					H2 production					System modification to reach 1 MW
		Operative conditions						Outcomes		Current density (A cm-2)	Power of a single 5 cm2 cell (W)	Gross power of the overall system (W)	Net power of the overall system (W)	Energy efficiency (%)		Total current (A)	Cost of cathode ($)	Cost of MEA (DEP) (single cell) ($)	Total CAPEX ($)	Annual CAPEX ($ year-1)	Process water consumption (L year-1)	Process water OPEX ($ year-1)	Annual electricity cost (only electrolyzer) ($ year-1)	Annual OPEX, no BoP ($ year-1)	Annual OPEX, considering BoP ($ year-1)	Annual H2 production (kg year-1)	Cost of H2 production ($ kg-1)	CAPEX contribution ($ kg-1)	OPEX contribution ($ kg-1)	CAPEX/OPEX ratio	Number of stacks (500 cells each)	Number of cells (total)
				Current density (A cm-2)	Cell voltage (V)									HHV	LHV
				0.02	1.42536					0.02	0.142536	997752	1.03626e+06	103.859	87.9544	700000	40.2807	181.609	9.52654e+06	584849	2.21147e+06	3096.05	167622	532727	700349	221147	5.81152	2.64462	3.1669	0.835082	250	50000
				0.04	1.44377					0.04	0.288754	1010639	1.03626e+06	102.535	86.8328	700000	40.2807	181.609	4.98632e+06	306118	2.21147e+06	3096.05	169787	362363	532151	221147	3.79055	1.38423	2.40632	0.575246	125	25000
				0.06	1.45941					0.06	0.437823	1.02976e+06	1.04455e+06	101.436	85.9023	705600	40.2807	181.609	3.49713e+06	214694	2.22916e+06	3120.82	173000	309011	482011	222916	3.12542	0.963116	2.1623	0.445413	84	16800
				0.08	1.46934					0.08	0.587736	1.03677e+06	1.04455e+06	100.751	85.3217	705600	40.2807	181.609	2.73437e+06	167867	2.22916e+06	3120.82	174177	281204	455380	222916	2.79589	0.753052	2.04283	0.368631	63	12600
				0.1	1.47927					0.1	0.739635	1.03549e+06	1.03626e+06	100.074	84.749	700000	40.2807	181.609	2.26219e+06	138879	2.21147e+06	3096.05	173962	263021	436983	221147	2.60398	0.627995	1.97599	0.317813	50	10000
				0.15	1.4973					0.15	1.12297	1.06907e+06	1.05698e+06	98.8694	83.7285	714000	40.2807	181.609	1.68104e+06	103202	2.2557e+06	3157.98	179604	246642	426246	225570	2.34716	0.457515	1.88964	0.242118	34	6800
				0.2	1.50925					0.2	1.50925	1056475	1.03626e+06	98.0865	83.0655	700000	40.2807	181.609	1.35414e+06	83133	2.21147e+06	3096.05	177488	232041	409529	221147	2.22776	0.375918	1.85184	0.202996	25	5000
				0.3	1.54162					0.3	2.31243	1.10072e+06	1.05698e+06	96.027	81.3214	714000	40.2807	181.609	1.06357e+06	65294.2	2.2557e+06	3157.98	184920	228494	413414	225570	2.12222	0.289463	1.83276	0.157939	17	3400
	Note: all data herein reported can be calculated simply replacing I, E and plant lifetime values in the dedicated entries in the "CAPEX - Upscale to 1 MW" and "OPEX - Upscale to 1 MW"spreadsheets			0.4	1.56553					0.4	3.13106	1095871	1.03626e+06	94.5604	80.0794	700000	40.2807	181.609	900122	55259.9	2.21147e+06	3096.05	184106	221407	405513	221147	2.08356	0.249879	1.83368	0.136271	12.5	2500
				0.5	1.5865					0.5	3.96625	1110550	1.03626e+06	93.3105	79.0209	700000	40.2807	181.609	809317	49685.2	2.21147e+06	3096.05	186572	220423	406995	221147	2.06505	0.224671	1.84038	0.122078	10	2000
				0.6	1.60673					0.6	4.82019	1.12467e+06	1.03622e+06	92.1356	78.026	699972	40.2807	181.609	748769	45968.1	2.21138e+06	3095.93	188944	220493	409437	221138	2.05937	0.207871	1.8515	0.112271	8.3333	1666.66
				0.8	1.64922					0.8	6.59688	1154454	1.03626e+06	89.7619	76.0157	700000	40.2807	181.609	673111	41323.3	2.21147e+06	3096.05	193948	222623	416571	221147	2.07054	0.186859	1.88368	0.0991988	6.25	1250
				1	1.68582				"STD conditions"	1	8.4291	1180074	1.03626e+06	87.8131	74.3654	700000	40.2807	181.609	627709	38536	2.21147e+06	3096.05	198252	225201	423454	221147	2.08906	0.174255	1.91481	0.091004	5	1000
				1.2	1.72224					1.2	10.3334	1.20566e+06	1.03634e+06	85.9561	72.7928	700056	40.2807	181.609	597453	36678.5	2.21164e+06	3096.3	202552	228351	430903	221164	2.11418	0.165843	1.94834	0.0851202	4.167	833.4
				1.4	1.75664					1.4	12.2965	1.2295e+06	1.03614e+06	84.2729	71.3673	699916	40.2807	181.609	575805	35349.6	2.2112e+06	3095.68	206556	231532	438088	221120	2.14109	0.159866	1.98122	0.0806905	3.571	714.2
				1.6	1.78937					1.6	14.315	1252559	1.03626e+06	82.7314	70.0619	700000	40.2807	181.609	559605	34355	2.21147e+06	3096.05	210430	234791	445221	221147	2.16859	0.15535	2.01324	0.077164	3.125	625
				1.8	1.82046					1.8	16.3841	1.27442e+06	1.03634e+06	81.3185	68.8654	700056	40.2807	181.609	547002	33581.3	2.21164e+06	3096.3	214103	237986	452089	221164	2.19597	0.151839	2.04413	0.0742803	2.778	555.6
				2	1.85228					2	18.5228	1296596	1.03626e+06	79.9216	67.6823	700000	40.2807	181.609	536904	32961.4	2.21147e+06	3096.05	217828	241327	459155	221147	2.22529	0.149048	2.07624	0.0717871	2.5	500
				2.2	1.88318					2.2	20.715	1.31838e+06	1.03638e+06	78.6102	66.5718	700084	40.2807	181.609	528659	32455.2	2.21173e+06	3096.43	221489	244674	466163	221173	2.25442	0.146741	2.10768	0.0696221	2.273	454.6
				2.4	1.91095					2.4	22.9314	1.33745e+06	1.03609e+06	77.4678	65.6044	699888	40.2807	181.609	521758	32031.5	2.21111e+06	3095.56	224692	247614	472306	221111	2.28092	0.144866	2.13605	0.0678195	2.083	416.6
				2.6	1.93891					2.6	25.2058	1.35718e+06	1.03622e+06	76.3507	64.6583	699972	40.2807	181.609	515947	31674.8	2.21138e+06	3095.93	228007	250709	478715	221138	2.30802	0.143235	2.16478	0.0661662	1.923	384.6
				2.8	1.96539					2.8	27.5155	1.37599e+06	1.03643e+06	75.322	63.7872	700112	40.2807	181.609	510971	31369.3	2.21182e+06	3096.55	231167	253680	484847	221182	2.3339	0.141826	2.19207	0.0646993	1.786	357.2
				3	1.99004					3	29.8506	1.39331e+06	1.03647e+06	74.389	62.997	700140	40.2807	181.609	506648	31103.9	2.21191e+06	3096.67	234076	256425	490500	221191	2.35816	0.14062	2.21754	0.0634126	1.667	333.4
				3.5	2.0426					3.5	35.7455	1.43025e+06	1.03657e+06	72.4748	61.376	700210	40.2807	181.609	498004	30573.2	2.21213e+06	3096.98	240282	262303	502585	221213	2.41016	0.138207	2.27195	0.060832	1.429	285.8
				4	2.0962					4	41.924	1467340	1.03626e+06	70.6217	59.8066	700000	40.2807	181.609	491502	30174.1	2.21147e+06	3096.05	246513	268286	514799	221147	2.46431	0.136444	2.32786	0.0586133	1.25	250
				4.5	2.14693					4.5	48.3059	1.5027e+06	1.03616e+06	68.9529	58.3934	699930	40.2807	181.609	486453	29864.1	2.21125e+06	3095.74	252454	274035	526488	221125	2.51601	0.135056	2.38096	0.0567232	1.111	222.2
				5	2.19298					5	54.8245	1535086	1.03626e+06	67.505	57.1673	700000	40.2807	181.609	482422	29616.6	2.21147e+06	3096.05	257894	279323	537217	221147	2.56316	0.133923	2.42923	0.0551297	1	200
				6	2.283					6	68.49	1.59746e+06	1.03585e+06	64.8432	54.9131	699720	40.2807	181.609	476356	29244.2	2.21058e+06	3094.82	268373	289570	557943	221058	2.65626	0.132292	2.52396	0.0524144	0.833	166.6
				7	2.37699					7	83.1947	1.66323e+06	1.03585e+06	62.2792	52.7418	699720	40.2807	181.609	472034	28978.9	2.21058e+06	3094.82	279422	300454	579877	221058	2.75428	0.131092	2.62318	0.0499742	0.714	142.8
	NOTE: as different operative current densities mean different system power, the size of the electrolyzer has been modified according to the operative conditions themselves as to reach 1 MW in all cases. The size has been modified increasing (ideally) the number of stacks, and therefore the total number of cells in the system. It has been assumed that the changes in the number of stacks/cells do n…
										See comments on the "H2cost vs I best Pt loading 10" sheet, they apply also for this one, only absolute values and the low points of the trends differ/are shifted, according to the specific effect of plant lifetime
